# Supplementary material for: A Novel Paper-Based Electrochemical Biosensor Based on N,O-Rich Covalent Organic Frameworks for Carbaryl Detection
Source: Biosensors (Basel). 2022 Oct 20;12(10):899. doi: 10.3390/bios12100899 (PMC9599374; doi:10.3390/bios12100899)
Supplement: Supplementary file 1 [file biosensors-12-00899-s001.zip]

Archive with 1 entries (1 files):
- biosensors-1936136-supplementary.pdf
